# Supplementary material for: Advancing environmental epidemiologic methods to confront the cancer burden
Source: Am J Epidemiol. 2024 Jul 20;194(1):195–207. doi: 10.1093/aje/kwae175 (PMC11735972; doi:10.1093/aje/kwae175)
Supplement: Web_Material_kwae175 [file web_material_kwae175.zip]

Archive with 1 entries (1 files):
- AJE Supplementary Materials FINAL 7may24.docx
